# Supplementary material for: 1-Oxoisoindoline-2-carboxamide
Source: Acta Crystallogr Sect E Struct Rep Online. 2008 Feb 27;64(Pt 3):o626. doi: 10.1107/S1600536808004923 (PMC2960760; doi:10.1107/S1600536808004923)
Supplement: Supplementary file 2 [file e-64-0o626-Isup2.hkl]

#
# h,k,l, Fc-squared, Fo-squared, sigma(Fo-squared) and status flag
#
data_I
_shelx_title ' bm21_0m in P2(1)2(1)2(1)'
_shelx_refln_list_code          4
_shelx_F_calc_maximum       84.64
_exptl_crystal_F_000       368.00
_reflns_d_resolution_high  0.7417
 
loop_
 _symmetry_equiv_pos_as_xyz
 'x, y, z'
 '-x+1/2, -y, z+1/2'
 '-x, y+1/2, -z+1/2'
 'x+1/2, -y+1/2, -z'
 
_cell_length_a     3.9839
_cell_length_b     7.8732
_cell_length_c    25.6514
_cell_angle_alpha  90.000
_cell_angle_beta   90.000
_cell_angle_gamma  90.000
 
_shelx_F_squared_multiplier     1.000
 
loop_
 _refln_index_h
 _refln_index_k
 _refln_index_l
 _refln_F_squared_calc
 _refln_F_squared_meas
 _refln_F_squared_sigma
 _refln_observed_status
   2   0   0      222.61      213.12      9.17 o
   4   0   0       70.74       70.06      8.70 o
   1   1   0     6576.29     6541.08     51.99 o
   2   1   0        4.77        5.07      1.91 o
   3   1   0       59.83       57.99      2.41 o
   4   1   0        0.00       -1.61      2.99 o
   5   1   0        0.54       -4.03      4.03 o
   0   2   0        6.60        6.43      0.92 o
   1   2   0      793.86      865.53     11.15 o
   2   2   0      291.27      299.78      4.61 o
   3   2   0       34.32       37.59      2.49 o
   4   2   0        1.58        0.10      3.51 o
   5   2   0        3.41       -0.18      5.65 o
   1   3   0      861.18      888.35      6.46 o
   2   3   0        5.69        7.60      1.34 o
   3   3   0        0.10        0.41      1.87 o
   4   3   0       18.06       24.77      6.24 o
   5   3   0        9.77        5.02      6.19 o
   0   4   0      230.82      236.87      6.35 o
   1   4   0        4.41        2.77      0.89 o
   2   4   0       27.32       28.75      1.67 o
   3   4   0        0.03        0.51      2.34 o
   4   4   0        0.30        0.81      4.32 o
   1   5   0       26.56       29.95      2.15 o
   2   5   0      200.01      221.80      5.30 o
   3   5   0       78.31       76.37      5.49 o
   4   5   0        2.22       -0.53      4.57 o
   0   6   0       40.88       43.09      3.86 o
   1   6   0        0.05       -0.02      1.56 o
   2   6   0       22.74       24.97      5.47 o
   3   6   0       19.77       23.08      4.58 o
   4   6   0        0.13        2.92      5.12 o
   1   7   0        0.00        0.40      1.76 o
   2   7   0        4.01        4.01      4.57 o
   3   7   0       10.40        8.93      5.70 o
   4   7   0        8.36        4.20      6.14 o
   0   8   0        3.28        2.40      3.07 o
   1   8   0        3.44        3.90      2.21 o
   2   8   0       16.69       15.02      2.81 o
   3   8   0        1.84        4.19      5.94 o
   1   9   0        3.98        2.26      4.10 o
   2   9   0        4.46        4.36      2.82 o
   0  10   0       13.01       14.69      6.47 o
   1  10   0        0.00        5.25      3.68 o
   1   0   1      342.15      345.87      6.96 o
   2   0   1       37.29       33.54      2.96 o
   3   0   1        2.91        0.54      2.92 o
   4   0   1       23.87       21.26      4.41 o
   5   0   1        0.19       -0.70      6.19 o
   0   1   1      815.81      807.71      5.99 o
   1   1   1     5608.38     5509.46     31.01 o
   2   1   1      161.59      165.02      2.97 o
   3   1   1       36.04       39.92      2.28 o
   4   1   1       10.94       11.85      2.83 o
   5   1   1        9.56        4.95      3.46 o
   0   2   1      859.17      837.10      7.18 o
   1   2   1      110.15      125.17      1.34 o
   2   2   1      213.92      219.25      2.73 o
   3   2   1       69.78       76.00      2.00 o
   4   2   1        8.05        4.05      2.54 o
   5   2   1        2.25        0.37      8.01 o
   0   3   1      354.44      368.22      3.84 o
   1   3   1      248.29      261.51      2.06 o
   2   3   1        7.00        7.55      0.97 o
   3   3   1        6.06        6.37      1.72 o
   4   3   1        2.47        0.74      3.04 o
   5   3   1        1.37       -3.70      3.70 o
   0   4   1     1314.98     1311.36     12.92 o
   1   4   1      107.80      110.13      1.65 o
   2   4   1       23.54       28.47      1.57 o
   3   4   1       11.22       14.71      2.18 o
   4   4   1       31.59       32.25      6.13 o
   0   5   1       88.69       90.41      4.12 o
   1   5   1       31.01       31.79      1.44 o
   2   5   1       96.96       96.73      2.55 o
   3   5   1       19.50       14.22      2.47 o
   4   5   1       11.31       10.23      6.26 o
   0   6   1       30.99       27.55      3.65 o
   1   6   1      223.55      215.50      3.68 o
   2   6   1      167.32      153.68      7.73 o
   3   6   1       61.68       63.91      5.86 o
   4   6   1        0.37        5.05      3.89 o
   0   7   1      266.74      260.48      6.30 o
   1   7   1       84.40       88.56      2.78 o
   2   7   1       10.29       12.01      2.04 o
   3   7   1        6.90        4.96      3.73 o
   4   7   1        2.05        1.98      4.35 o
   0   8   1        0.00       -1.37      1.97 o
   1   8   1       18.66       19.71      2.06 o
   2   8   1       23.54       25.58      7.08 o
   3   8   1        9.49       13.20      4.86 o
   0   9   1        0.06       -1.69      2.26 o
   1   9   1        2.30        2.90      1.70 o
   2   9   1        2.31        2.63      2.47 o
   0  10   1        1.48        4.44      3.94 o
   1  10   1        5.75        3.26      2.57 o
   0   0   2      476.34       -0.22      0.22 o
   1   0   2      280.03      251.52      5.40 o
   2   0   2      213.86      206.55      6.36 o
   3   0   2       31.25       26.97      4.35 o
   4   0   2       30.04       26.51      4.60 o
   5   0   2       13.70        7.45      5.01 o
   0   1   2     1110.37     1051.03      6.39 o
   1   1   2     1822.63     1861.13     10.92 o
   2   1   2       34.05       36.98      1.66 o
   3   1   2       38.50       37.86      2.07 o
   4   1   2       17.15       15.01      3.59 o
   5   1   2        0.04       -2.98      2.98 o
   0   2   2      244.39      265.49      2.62 o
   1   2   2       66.30       71.11      1.07 o
   2   2   2      106.30      113.17      2.67 o
   3   2   2        2.46        3.75      1.51 o
   4   2   2        4.35        3.67      2.52 o
   5   2   2        9.61        5.00      4.15 o
   0   3   2      119.80      130.55      2.77 o
   1   3   2      212.97      228.14      1.98 o
   2   3   2      219.01      237.79      3.23 o
   3   3   2        4.10        4.71      1.45 o
   4   3   2        1.77        2.26      3.77 o
   5   3   2        3.93        3.47      4.37 o
   0   4   2      961.82      969.61     10.46 o
   1   4   2      282.28      311.61      2.78 o
   2   4   2       46.85       51.12      1.50 o
   3   4   2       36.07       40.11      2.74 o
   4   4   2       22.16       30.19      4.82 o
   0   5   2        8.92        9.39      1.64 o
   1   5   2      425.17      406.80      6.11 o
   2   5   2      105.61      107.09      3.07 o
   3   5   2      190.01      198.59      6.29 o
   4   5   2       23.21       29.44      5.13 o
   0   6   2      151.59      144.92      5.67 o
   1   6   2      185.58      180.51      3.40 o
   2   6   2        5.43        6.49      3.06 o
   3   6   2       14.29       15.44      2.70 o
   4   6   2        6.92        6.94      4.02 o
   0   7   2        0.21       -1.09      1.73 o
   1   7   2      173.02      161.09      3.55 o
   2   7   2       51.69       51.93      5.65 o
   3   7   2        7.29        6.75      3.19 o
   4   7   2        0.64        4.10      6.48 o
   0   8   2        8.51        6.17      2.29 o
   1   8   2       22.82       21.88      2.11 o
   2   8   2       66.67       70.80      8.79 o
   3   8   2       20.31       23.80      5.28 o
   0   9   2        4.36        1.29      2.45 o
   1   9   2        4.36        2.97      1.85 o
   2   9   2        1.11        0.26      2.35 o
   0  10   2        5.30        4.78      4.08 o
   1  10   2        5.31        5.54      2.70 o
   1   0   3     6476.17     6499.71     59.57 o
   2   0   3       60.64       54.90     10.97 o
   3   0   3       39.72       37.02      4.03 o
   4   0   3        0.08       -0.24      3.21 o
   5   0   3        3.19       -0.37      4.76 o
   0   1   3     2680.95     2517.75     15.40 o
   1   1   3     2483.18     2447.96     12.47 o
   2   1   3      960.83      997.02      7.98 o
   3   1   3       56.27       58.69      2.63 o
   4   1   3       13.02       14.12      3.11 o
   5   1   3        0.75       -1.83      3.20 o
   0   2   3       89.70       87.22      1.66 o
   1   2   3       30.79       30.21      0.88 o
   2   2   3      312.99      323.25      4.03 o
   3   2   3       12.04       10.99      1.93 o
   4   2   3        0.80       -2.53      2.53 o
   5   2   3        4.29       -0.56      6.35 o
   0   3   3       12.21       14.06      1.37 o
   1   3   3      215.49      232.73      2.09 o
   2   3   3      213.94      224.00      3.20 o
   3   3   3       36.01       39.86      2.31 o
   4   3   3        2.11        0.85      2.74 o
   5   3   3        6.45        4.96      6.28 o
   0   4   3      241.13      232.62      4.49 o
   1   4   3        5.01        4.62      0.70 o
   2   4   3       25.36       29.81      1.19 o
   3   4   3       45.81       53.19      3.02 o
   4   4   3       28.21       31.98      4.88 o
   0   5   3      264.26      264.08      5.32 o
   1   5   3       95.72       91.55      2.07 o
   2   5   3       17.30       17.63      1.61 o
   3   5   3       10.62       10.71      2.39 o
   4   5   3        9.00        7.92      3.92 o
   0   6   3       64.07       61.19      4.48 o
   1   6   3       19.85       16.64      1.50 o
   2   6   3      313.66      296.27      7.64 o
   3   6   3        1.68       -0.10      2.43 o
   4   6   3        2.02        4.10      3.98 o
   0   7   3       34.42       31.55      2.87 o
   1   7   3       39.61       37.64      2.09 o
   2   7   3        7.82        7.91      1.77 o
   3   7   3        0.02       -0.65      2.73 o
   4   7   3        1.65        5.27      5.85 o
   0   8   3        1.40        4.61      2.24 o
   1   8   3       22.71       19.31      2.06 o
   2   8   3       13.66       16.93      2.41 o
   3   8   3        4.19        4.95      6.38 o
   0   9   3        0.89        1.32      2.39 o
   1   9   3        3.82        5.03      1.95 o
   2   9   3       13.53       14.59      3.02 o
   0  10   3       12.50       18.95      4.75 o
   1  10   3       14.39       18.26      3.34 o
   0   0   4     2914.92     2709.17     20.27 o
   1   0   4     7164.14     7089.19     55.39 o
   2   0   4       61.20       71.10      2.73 o
   3   0   4        0.75        0.24      1.27 o
   4   0   4        0.13       -0.70      3.42 o
   5   0   4        2.89        2.51      4.76 o
   0   1   4     1461.80     1400.70      8.63 o
   1   1   4      425.24      431.94      2.88 o
   2   1   4     1463.17     1470.87     10.50 o
   3   1   4       78.16       75.13      3.07 o
   4   1   4       18.04       23.36      3.23 o
   5   1   4       10.15       12.21      4.27 o
   0   2   4        3.44        4.99      0.72 o
   1   2   4      520.36      507.73      3.20 o
   2   2   4     1170.09     1203.46      9.92 o
   3   2   4      249.17      247.40      4.28 o
   4   2   4       16.61       15.64      3.38 o
   5   2   4        0.95       -3.22      3.22 o
   0   3   4      184.41      189.76      3.01 o
   1   3   4       71.78       82.47      1.22 o
   2   3   4       24.26       25.30      1.33 o
   3   3   4       62.77       68.82      2.81 o
   4   3   4       18.02       16.39      3.57 o
   5   3   4       16.30       21.41      5.51 o
   0   4   4       64.45       60.31      2.49 o
   1   4   4      146.89      143.86      2.80 o
   2   4   4       32.82       33.63      1.85 o
   3   4   4        5.29        3.74      2.22 o
   4   4   4        4.70        3.53      3.41 o
   0   5   4       71.64       76.44      3.06 o
   1   5   4       88.55       93.05      2.20 o
   2   5   4       48.12       49.74      2.75 o
   3   5   4       22.79       25.59      2.74 o
   4   5   4       10.31        7.94      3.86 o
   0   6   4        0.31       -1.45      1.45 o
   1   6   4      136.66      123.62      3.09 o
   2   6   4        3.86        2.35      2.12 o
   3   6   4        7.15        9.70      2.90 o
   4   6   4        3.29        4.19      4.80 o
   0   7   4      172.70      148.85      4.98 o
   1   7   4       30.03       29.64      2.14 o
   2   7   4       11.47        7.83      2.04 o
   3   7   4        4.13        8.93      3.18 o
   0   8   4       70.93       75.08      4.15 o
   1   8   4        8.18        9.58      1.89 o
   2   8   4       20.75       28.64      2.73 o
   3   8   4        0.65       -4.74      5.40 o
   0   9   4        2.92        2.80      2.50 o
   1   9   4        0.87        2.58      1.86 o
   2   9   4       20.62       19.57      2.83 o
   0  10   4        0.04        1.12      3.92 o
   1  10   4        4.16        1.67      3.34 o
   1   0   5     2079.53     2135.27     15.53 o
   2   0   5      186.67      182.98      4.14 o
   3   0   5       96.48      100.56      3.75 o
   4   0   5       15.04       17.40      5.48 o
   5   0   5        1.65       -3.97      4.48 o
   0   1   5      229.20      220.71      2.19 o
   1   1   5      444.17      420.05      3.12 o
   2   1   5      305.62      320.46      3.58 o
   3   1   5       95.99      108.98      3.47 o
   4   1   5        0.62       -2.64      2.64 o
   5   1   5        4.92        4.86      3.95 o
   0   2   5      213.02      206.41      2.50 o
   1   2   5      478.62      473.77      2.76 o
   2   2   5       12.04       15.06      1.46 o
   3   2   5      225.90      236.00      4.28 o
   4   2   5        8.96        5.22      3.01 o
   5   2   5       11.62        8.58      4.28 o
   0   3   5      593.88      644.93      6.70 o
   1   3   5       23.63       27.94      0.86 o
   2   3   5      179.93      170.30      2.64 o
   3   3   5       42.56       36.07      2.25 o
   4   3   5       19.44       14.86      3.53 o
   5   3   5        2.51       -0.27      4.29 o
   0   4   5       55.72       51.83      2.38 o
   1   4   5      843.88      904.71      6.81 o
   2   4   5       11.10       10.22      0.81 o
   3   4   5        5.78        6.58      1.88 o
   4   4   5       21.12       19.85      4.43 o
   0   5   5       74.72       83.44      3.22 o
   1   5   5       38.98       39.69      1.60 o
   2   5   5      204.54      206.72      3.92 o
   3   5   5        1.84        1.08      1.94 o
   4   5   5        7.23       10.70      4.00 o
   0   6   5      235.23      230.31      5.50 o
   1   6   5       18.16       12.97      1.54 o
   2   6   5       20.17       18.91      2.38 o
   3   6   5        1.81        8.15      2.82 o
   4   6   5        2.62       -1.24      3.64 o
   0   7   5      161.38      158.88      6.50 o
   1   7   5      103.39      103.71      3.20 o
   2   7   5        3.92        3.77      1.68 o
   3   7   5        1.19        1.21      2.88 o
   0   8   5       33.71       35.62      3.28 o
   1   8   5       72.86       74.28      3.07 o
   2   8   5        4.38        6.81      2.07 o
   3   8   5        7.49        5.38      6.71 o
   0   9   5        4.25        6.15      2.66 o
   1   9   5       15.51       17.08      2.57 o
   2   9   5        2.54        5.36      2.42 o
   0  10   5        0.61        6.20      4.19 o
   1  10   5        4.96        7.29      2.78 o
   0   0   6      355.32      406.21      5.28 o
   1   0   6        6.28        6.02      0.89 o
   2   0   6       57.31       53.58      4.14 o
   3   0   6       91.60       94.62      3.88 o
   4   0   6        0.27       -0.10      3.78 o
   5   0   6        0.68       -2.33      4.74 o
   0   1   6        0.25        0.74      0.54 o
   1   1   6      322.77      342.65      2.61 o
   2   1   6      590.10      605.96      5.19 o
   3   1   6       42.14       42.08      1.79 o
   4   1   6        1.81       -2.34      2.34 o
   5   1   6        6.16        3.27      4.15 o
   0   2   6     1337.12     1309.86      8.79 o
   1   2   6        0.48        0.78      0.44 o
   2   2   6       82.11       90.41      2.45 o
   3   2   6      130.49      139.20      4.04 o
   4   2   6       41.89       45.76      4.52 o
   5   2   6       10.06        5.41      4.06 o
   0   3   6        2.35        1.66      0.99 o
   1   3   6      668.50      699.22      4.49 o
   2   3   6      211.96      223.75      2.69 o
   3   3   6       49.85       50.81      2.56 o
   4   3   6       51.28       63.10      5.79 o
   5   3   6        1.64       -4.02      4.02 o
   0   4   6      711.68      813.96     17.82 o
   1   4   6      260.77      255.66      3.28 o
   2   4   6       12.24       13.78      0.92 o
   3   4   6       19.04       21.51      2.26 o
   4   4   6        3.12        3.76      3.29 o
   0   5   6      418.21      430.59      7.09 o
   1   5   6       14.63       13.56      1.39 o
   2   5   6       33.05       29.87      1.85 o
   3   5   6       28.31       27.70      2.79 o
   4   5   6        7.87        6.43      3.84 o
   0   6   6        7.55        8.77      1.98 o
   1   6   6      327.41      329.83      7.46 o
   2   6   6       23.92       25.95      1.80 o
   3   6   6       14.22       13.84      3.02 o
   4   6   6        2.65        3.83      6.08 o
   0   7   6      647.59      623.83     10.22 o
   1   7   6      192.35      178.87      4.02 o
   2   7   6        3.06        0.67      1.46 o
   3   7   6       16.26       27.77      6.90 o
   0   8   6       30.98       29.82      3.57 o
   1   8   6       13.09        9.09      1.86 o
   2   8   6       14.91       13.44      2.37 o
   3   8   6        3.28       -1.28      6.28 o
   0   9   6        0.39        1.09      2.87 o
   1   9   6       11.46       11.38      2.15 o
   2   9   6       17.69       20.92      3.01 o
   0  10   6       49.20       57.11      6.36 o
   1  10   6       20.47       25.17      3.40 o
   1   0   7      630.79      627.59      4.64 o
   2   0   7        6.41        6.07      1.09 o
   3   0   7        0.83        1.42      2.68 o
   4   0   7        0.23       -3.26      3.26 o
   5   0   7        0.70        5.42      6.80 o
   0   1   7      107.28      108.47      1.99 o
   1   1   7      137.15      136.48      1.27 o
   2   1   7      800.51      836.05      6.13 o
   3   1   7       54.64       54.39      2.59 o
   4   1   7       11.04        7.92      3.19 o
   5   1   7        2.08        0.43      3.98 o
   0   2   7     1526.88     1513.31     10.80 o
   1   2   7      835.24      874.88      4.72 o
   2   2   7       34.41       40.84      1.49 o
   3   2   7       19.35       14.93      1.96 o
   4   2   7       40.91       42.39      4.48 o
   5   2   7        5.81       -0.91      6.03 o
   0   3   7     1495.21     1462.80     15.67 o
   1   3   7       80.43       92.05      2.42 o
   2   3   7       62.25       66.90      1.47 o
   3   3   7      127.92      134.23      4.65 o
   4   3   7       13.22       10.12      3.26 o
   5   3   7        4.25       -4.05      4.33 o
   0   4   7       34.36       29.38      2.27 o
   1   4   7       27.53       29.18      1.24 o
   2   4   7        2.88        2.16      1.03 o
   3   4   7       15.43       13.11      2.79 o
   4   4   7       10.00       13.79      4.07 o
   0   5   7       97.61       99.34      3.92 o
   1   5   7       46.61       47.64      1.60 o
   2   5   7       17.11       16.21      1.59 o
   3   5   7       15.33        8.73      2.63 o
   4   5   7        2.99        1.05      3.50 o
   0   6   7      463.60      443.35      8.90 o
   1   6   7      100.09       97.41      2.88 o
   2   6   7       26.39       25.44      1.71 o
   3   6   7       25.54       25.82      3.60 o
   4   6   7        8.04        6.00      6.09 o
   0   7   7        0.00       -1.17      2.17 o
   1   7   7        5.03        3.39      1.51 o
   2   7   7        2.19        1.21      1.54 o
   3   7   7       11.55        2.56      4.15 o
   0   8   7      100.72       93.54      5.21 o
   1   8   7       67.77       65.70      3.41 o
   2   8   7       13.05       14.34      2.18 o
   0   9   7        0.64        1.99      2.87 o
   1   9   7       17.00       15.04      2.63 o
   2   9   7        0.16        1.01      2.26 o
   0  10   7        0.03        4.90      4.12 o
   1  10   7        6.54       13.40      3.09 o
   0   0   8      222.71      192.43      3.80 o
   1   0   8      551.94      542.17      4.41 o
   2   0   8      341.11      377.96      5.30 o
   3   0   8        0.30       -0.01      2.65 o
   4   0   8        0.20       -1.17      3.41 o
   5   0   8        7.10       -1.33      6.21 o
   0   1   8     2029.27     1953.15     14.82 o
   1   1   8       19.14       23.69      0.76 o
   2   1   8      165.35      171.66      3.21 o
   3   1   8      123.80      124.55      5.56 o
   4   1   8       24.66       27.16      6.12 o
   5   1   8       10.39        5.84      4.21 o
   0   2   8     1051.54     1049.30     11.13 o
   1   2   8      585.86      630.63      3.93 o
   2   2   8       34.28       35.38      1.50 o
   3   2   8      136.91      139.23      4.19 o
   4   2   8       97.47      105.00     10.03 o
   5   2   8        2.34       -3.64      3.64 o
   0   3   8        0.39        0.58      1.39 o
   1   3   8      119.14      133.84      2.27 o
   2   3   8       32.42       32.46      1.20 o
   3   3   8       34.07       37.17      2.75 o
   4   3   8       13.29       10.09      3.45 o
   0   4   8       38.58       37.26      3.00 o
   1   4   8      278.29      258.22      3.79 o
   2   4   8       45.07       49.21      1.47 o
   3   4   8       69.58       76.26      7.17 o
   4   4   8       10.83        9.58      3.76 o
   0   5   8       37.34       33.77      4.07 o
   1   5   8       43.85       42.86      1.60 o
   2   5   8      178.04      170.62      3.66 o
   3   5   8       14.86       16.53      4.17 o
   4   5   8       13.27       18.33      6.86 o
   0   6   8       30.26       28.89      3.82 o
   1   6   8       11.24        8.39      1.51 o
   2   6   8        2.54        2.19      1.22 o
   3   6   8        0.37        1.21      3.39 o
   4   6   8        5.84        7.09      6.39 o
   0   7   8      121.71      105.48      5.00 o
   1   7   8       58.76       61.51      2.72 o
   2   7   8        1.44        0.26      1.54 o
   3   7   8       37.47       39.12      8.41 o
   0   8   8        0.09        2.15      2.54 o
   1   8   8       15.10       16.30      2.23 o
   2   8   8       26.47       25.53      2.55 o
   0   9   8        0.01        0.66      2.84 o
   1   9   8        0.79       -0.18      1.94 o
   2   9   8        3.09        3.21      2.50 o
   0  10   8        7.02        7.09      6.64 o
   1  10   8        6.26        5.34      2.74 o
   1   0   9       15.64       15.70      1.19 o
   2   0   9      102.70      114.01      7.09 o
   3   0   9       14.14        9.17      4.01 o
   4   0   9       12.09       18.07      6.06 o
   5   0   9        6.33       -2.71      6.28 o
   0   1   9       71.94       65.42      1.63 o
   1   1   9       33.30       29.65      0.86 o
   2   1   9      159.90      178.74      2.85 o
   3   1   9       56.35       51.30      2.75 o
   4   1   9        2.10       -1.90      2.76 o
   5   1   9        6.16       -4.52      7.44 o
   0   2   9       50.80       57.42      1.66 o
   1   2   9      263.11      284.65      2.54 o
   2   2   9      182.19      188.54      2.45 o
   3   2   9       72.77       78.05      3.39 o
   4   2   9       52.93       45.11      4.64 o
   5   2   9        3.35       -3.29      3.95 o
   0   3   9        1.18        1.30      1.32 o
   1   3   9      203.13      199.37      2.39 o
   2   3   9       58.59       68.23      1.71 o
   3   3   9       66.32       64.33      3.38 o
   4   3   9       87.16       94.75      6.01 o
   0   4   9        1.04        0.81      1.39 o
   1   4   9      181.31      204.82      2.87 o
   2   4   9       23.50       28.06      1.32 o
   3   4   9       31.21       31.94      3.13 o
   4   4   9        9.70       12.61      4.20 o
   0   5   9       37.61       38.51      2.93 o
   1   5   9       11.16       12.64      1.20 o
   2   5   9       59.57       67.06      2.69 o
   3   5   9       17.76       12.81      8.58 o
   4   5   9        0.89        3.82      5.23 o
   0   6   9      118.04      116.88      4.89 o
   1   6   9      298.69      290.10      7.62 o
   2   6   9       19.33       21.01      1.97 o
   3   6   9       19.56       14.05      6.47 o
   4   6   9       11.60       13.88      6.61 o
   0   7   9        0.41        1.42      2.26 o
   1   7   9       78.13       71.19      3.06 o
   2   7   9       73.18       71.21      3.40 o
   3   7   9       14.60       17.35      7.13 o
   0   8   9        0.00       -0.25      2.44 o
   1   8   9       56.93       63.78      3.20 o
   2   8   9        5.99        7.57      2.27 o
   0   9   9        5.08        4.15      3.06 o
   1   9   9        4.23        2.95      2.09 o
   2   9   9        8.29        7.61      2.91 o
   0  10   9        6.73        2.99      7.15 o
   1  10   9        7.17        6.21      2.83 o
   0   0  10      300.15      289.76      5.18 o
   1   0  10     1225.74     1256.66     11.86 o
   2   0  10       90.75       95.66      2.09 o
   3   0  10        2.94        3.85      3.76 o
   4   0  10        8.81       20.29      6.70 o
   5   0  10        0.77        4.50      6.40 o
   0   1  10      661.82      712.18      6.92 o
   1   1  10      207.53      219.45      2.47 o
   2   1  10      130.73      129.99      2.01 o
   3   1  10       85.04       73.19      3.28 o
   4   1  10        2.72       -0.65      3.72 o
   5   1  10        6.29        6.18      5.12 o
   0   2  10      634.20      629.83      8.64 o
   1   2  10      326.47      326.24      3.08 o
   2   2  10        3.98        4.48      0.74 o
   3   2  10      151.09      151.78      4.61 o
   4   2  10        3.80        4.54      4.77 o
   5   2  10        5.11       -2.80      8.56 o
   0   3  10      446.05      465.70      7.55 o
   1   3  10       56.83       60.96      1.36 o
   2   3  10       47.50       45.78      1.52 o
   3   3  10       21.10       18.57      2.74 o
   4   3  10       43.45       29.54      4.27 o
   0   4  10      339.73      361.84     14.52 o
   1   4  10       15.38       15.20      1.07 o
   2   4  10       78.31       75.67      2.43 o
   3   4  10       27.23       25.67      3.72 o
   4   4  10       11.69       19.64      6.79 o
   0   5  10        7.72        4.38      1.85 o
   1   5  10        0.63       -0.99      0.99 o
   2   5  10      191.61      192.58      4.18 o
   3   5  10       17.12       17.30      6.11 o
   4   5  10        0.91        5.18      5.57 o
   0   6  10       14.05       12.80      2.71 o
   1   6  10      119.18      109.97      3.32 o
   2   6  10       73.39       72.31      3.16 o
   3   6  10       17.65       17.74      6.86 o
   4   6  10        1.27        1.80      5.67 o
   0   7  10      193.73      181.54      6.43 o
   1   7  10       45.04       49.74      2.75 o
   2   7  10        5.12        8.10      2.40 o
   3   7  10        5.59       10.07      6.74 o
   0   8  10       17.44       16.06      3.25 o
   1   8  10       45.72       44.41      2.87 o
   2   8  10       19.99       21.61      2.71 o
   0   9  10        0.04       -0.18      2.82 o
   1   9  10        1.48        1.28      2.05 o
   2   9  10       48.81       56.90      4.33 o
   0  10  10        4.58       11.89      4.66 o
   1   0  11      424.81      442.48      5.89 o
   2   0  11      306.85      308.87      4.17 o
   3   0  11        6.68        6.23      3.59 o
   4   0  11        5.55        8.46      5.67 o
   5   0  11        6.93       -5.94      5.94 o
   0   1  11      675.66      694.90      6.35 o
   1   1  11       76.81       84.36      1.49 o
   2   1  11       13.61       12.41      1.16 o
   3   1  11        7.49        3.99      1.75 o
   4   1  11        5.76       -0.07      7.07 o
   5   1  11        5.34        5.27      4.88 o
   0   2  11      112.88      115.75      3.71 o
   1   2  11      239.86      239.86      2.71 o
   2   2  11       46.69       52.32      1.49 o
   3   2  11       12.95       12.93      2.30 o
   4   2  11       20.16       16.24      3.81 o
   0   3  11      481.35      491.54      7.98 o
   1   3  11      349.32      362.58      3.74 o
   2   3  11      152.12      152.55      2.61 o
   3   3  11       68.83       81.65      3.83 o
   4   3  11        2.57       -3.86      3.86 o
   0   4  11       18.30       17.89      2.14 o
   1   4  11       20.02       21.66      1.06 o
   2   4  11        2.64        4.37      1.48 o
   3   4  11        4.86        2.41      2.64 o
   4   4  11       13.67       11.02      6.14 o
   0   5  11       24.73       20.54      2.52 o
   1   5  11       73.61       70.96      2.92 o
   2   5  11       91.13      100.31      4.10 o
   3   5  11       34.99       30.42      7.15 o
   4   5  11        2.86        3.00      5.62 o
   0   6  11        6.98        4.33      2.25 o
   1   6  11       44.30       43.18      2.42 o
   2   6  11       61.14       57.59      2.92 o
   3   6  11       13.91       10.93      6.43 o
   4   6  11        2.97        2.05      5.74 o
   0   7  11       15.92       14.05      2.93 o
   1   7  11       11.07       13.97      2.06 o
   2   7  11       63.92       71.10      3.54 o
   3   7  11        1.88        0.62      6.01 o
   0   8  11       16.88       16.36      4.59 o
   1   8  11        9.30       11.48      2.16 o
   2   8  11       23.70       27.21      2.91 o
   0   9  11        0.26        1.83      2.96 o
   1   9  11        1.82        0.01      2.07 o
   2   9  11        9.81       12.32      5.53 o
   0  10  11        0.01        1.79      4.22 o
   0   0  12       27.40       29.58      2.57 o
   1   0  12      628.68      658.41      6.84 o
   2   0  12        5.48        8.14      1.97 o
   3   0  12       56.24       49.07      3.89 o
   4   0  12        0.78       -3.92      4.41 o
   5   0  12        1.58        0.76      6.39 o
   0   1  12      101.65      120.12      2.55 o
   1   1  12      388.00      420.93      3.33 o
   2   1  12        8.76        8.61      1.16 o
   3   1  12        6.34        7.12      2.14 o
   4   1  12       38.71       25.08      5.14 o
   5   1  12        6.87        7.87      5.06 o
   0   2  12      638.95      715.65     10.21 o
   1   2  12       62.51       68.59      1.55 o
   2   2  12       22.80       25.17      1.20 o
   3   2  12       76.02       74.70      3.62 o
   4   2  12       16.58       11.30      3.75 o
   0   3  12       48.84       61.74      3.97 o
   1   3  12       83.73       74.40      1.82 o
   2   3  12      312.85      320.28      3.89 o
   3   3  12       29.26       24.82      2.68 o
   4   3  12        3.14        8.80      7.24 o
   0   4  12       68.91       65.02      4.19 o
   1   4  12      191.36      180.79      2.80 o
   2   4  12      195.42      202.13      4.39 o
   3   4  12      101.39      105.63      7.50 o
   4   4  12       17.09       16.54      6.81 o
   0   5  12      146.17      134.47      7.43 o
   1   5  12       68.67       62.98      3.67 o
   2   5  12       40.59       42.09      3.95 o
   3   5  12       42.45       35.58      7.65 o
   4   5  12        4.77        1.16      5.44 o
   0   6  12      191.82      169.69      8.88 o
   1   6  12       55.82       60.37      3.13 o
   2   6  12        0.76        3.64      1.61 o
   3   6  12       28.63       21.23      7.17 o
   4   6  12        1.70       -5.09      5.09 o
   0   7  12       13.88       10.94      2.76 o
   1   7  12       10.33        8.27      1.92 o
   2   7  12       22.98       30.63      2.75 o
   3   7  12        1.23       -5.47      5.47 o
   0   8  12        0.02        0.41      2.40 o
   1   8  12        6.16        7.33      2.09 o
   2   8  12       17.81       14.95      4.85 o
   0   9  12       32.37       29.00      4.20 o
   1   9  12        9.07        8.32      2.34 o
   2   9  12        1.57        7.01      3.19 o
   1   0  13       17.01       18.44      1.39 o
   2   0  13       94.77      107.60      3.72 o
   3   0  13       32.68       39.39      3.72 o
   4   0  13       59.72       64.95      9.60 o
   0   1  13       41.27       45.57      2.42 o
   1   1  13      359.31      367.36      3.31 o
   2   1  13       24.36       25.33      1.46 o
   3   1  13       30.03       33.24      3.16 o
   4   1  13        6.93        8.35      7.92 o
   0   2  13        4.15        6.34      1.68 o
   1   2  13        1.35        1.30      0.71 o
   2   2  13       16.49       18.94      1.24 o
   3   2  13        2.38       -1.27      2.38 o
   4   2  13       32.82       35.45      5.71 o
   0   3  13        3.20        1.80      1.28 o
   1   3  13       38.32       36.71      1.43 o
   2   3  13       35.60       34.20      1.66 o
   3   3  13       38.11       40.92      6.70 o
   4   3  13        5.75       11.00      4.78 o
   0   4  13       50.42       52.48      4.51 o
   1   4  13      349.77      340.05      3.94 o
   2   4  13       85.82       82.47      2.40 o
   3   4  13       13.72       15.54      7.65 o
   4   4  13        2.64       -4.13      4.18 o
   0   5  13        6.96        7.07      2.15 o
   1   5  13      282.38      269.00      4.45 o
   2   5  13      127.77      132.70      3.79 o
   3   5  13        6.80        8.75      5.74 o
   4   5  13       15.85       20.83      7.25 o
   0   6  13       21.69       17.87      2.97 o
   1   6  13      109.79      104.12      3.52 o
   2   6  13       77.67       80.43      3.44 o
   3   6  13        0.72       -4.57      4.57 o
   0   7  13        0.19        2.92      2.48 o
   1   7  13       69.19       63.15      4.44 o
   2   7  13       17.94       19.34      2.57 o
   3   7  13       10.63       12.49      7.36 o
   0   8  13       69.63       67.58      4.95 o
   1   8  13       16.20       16.86      3.61 o
   2   8  13        9.72        9.70      2.68 o
   0   9  13        6.79        3.58      3.14 o
   1   9  13       12.33       15.86      3.60 o
   2   9  13        3.29        1.05      3.02 o
   0   0  14     2177.97     2205.90     51.43 o
   1   0  14      158.91      166.27      3.33 o
   2   0  14        0.01        0.54      1.36 o
   3   0  14       17.14       12.15      6.90 o
   4   0  14       30.64       22.89      6.96 o
   0   1  14      105.24      102.42      2.55 o
   1   1  14      142.51      159.25      2.21 o
   2   1  14       29.34       32.47      1.96 o
   3   1  14       45.71       51.01      3.70 o
   4   1  14        6.54        5.99      4.21 o
   0   2  14        5.00        4.99      1.68 o
   1   2  14       76.36       75.78      1.81 o
   2   2  14      162.24      165.70      2.92 o
   3   2  14       11.67       10.55      2.62 o
   4   2  14        0.00        0.23      3.52 o
   0   3  14       26.24       28.28      2.71 o
   1   3  14       78.87       82.26      2.02 o
   2   3  14       24.19       23.35      1.91 o
   3   3  14       43.53       36.75      5.03 o
   4   3  14       17.43       12.18      4.92 o
   0   4  14       39.77       44.68      3.12 o
   1   4  14       23.60       23.87      1.65 o
   2   4  14        1.89        2.85      0.97 o
   3   4  14       34.84       34.24      9.53 o
   4   4  14       22.12        4.13     11.71 o
   0   5  14       49.09       55.34      3.63 o
   1   5  14       29.92       29.27      1.91 o
   2   5  14       57.02       58.35      2.83 o
   3   5  14       37.66       31.41      7.53 o
   4   5  14       13.31       16.25      7.19 o
   0   6  14      214.57      180.46      6.31 o
   1   6  14       57.48       55.01      3.46 o
   2   6  14       32.79       30.15      2.52 o
   3   6  14        5.53       -4.80      5.24 o
   0   7  14        9.78        6.04      2.73 o
   1   7  14       10.83       14.17      2.22 o
   2   7  14        3.43        5.20      2.03 o
   3   7  14        1.53        0.77      6.19 o
   0   8  14        5.25        8.77      3.13 o
   1   8  14        4.67        2.43      2.25 o
   2   8  14       13.38       15.96      3.12 o
   0   9  14       16.16       11.34      4.38 o
   1   9  14       12.45       15.23      3.75 o
   1   0  15        7.13        6.45      1.09 o
   2   0  15      268.07      260.77      7.35 o
   3   0  15       38.39       38.47      3.98 o
   4   0  15       17.99       12.32      6.38 o
   0   1  15      810.34      842.60      8.65 o
   1   1  15      160.73      162.85      2.42 o
   2   1  15       59.54       60.77      2.04 o
   3   1  15       95.93       95.83      4.30 o
   4   1  15       18.37       15.31      4.53 o
   0   2  15        1.52        1.78      1.34 o
   1   2  15       17.73       16.30      1.08 o
   2   2  15       45.65       46.94      1.95 o
   3   2  15       17.54       20.45      4.11 o
   4   2  15       15.03       10.52      4.34 o
   0   3  15       11.60       15.52      2.25 o
   1   3  15      159.40      155.04      2.69 o
   2   3  15      117.88      115.88      3.47 o
   3   3  15       17.26       19.35      7.29 o
   4   3  15        5.08        2.50      7.71 o
   0   4  15      543.25      505.37     11.96 o
   1   4  15        1.60        2.02      1.15 o
   2   4  15       24.21       22.67      1.75 o
   3   4  15       11.00        5.45      6.15 o
   4   4  15       25.95       24.29      6.64 o
   0   5  15       80.31       68.95      4.96 o
   1   5  15       16.38       12.88      1.73 o
   2   5  15        8.82        6.22      1.73 o
   3   5  15       35.19       49.25      8.54 o
   4   5  15        2.23       -5.27      5.27 o
   0   6  15        9.40        6.93      2.49 o
   1   6  15       11.96       14.63      1.82 o
   2   6  15        0.42        0.60      1.65 o
   3   6  15        0.28       -4.74      5.45 o
   0   7  15       33.41       30.73      3.92 o
   1   7  15       24.16       22.42      2.19 o
   2   7  15        2.77       -0.60      1.88 o
   3   7  15        3.41        2.62      6.42 o
   0   8  15        0.86        3.23      2.99 o
   1   8  15       20.59       23.44      2.41 o
   2   8  15       10.95        9.81      2.87 o
   0   9  15        1.17        5.99      4.04 o
   1   9  15        0.48        1.42      2.52 o
   0   0  16      177.93      182.15      6.22 o
   1   0  16       19.04       22.56      1.52 o
   2   0  16       50.62       54.52      3.93 o
   3   0  16       39.20       33.49      4.08 o
   4   0  16       21.84       24.70      7.58 o
   0   1  16       86.91      100.52      2.71 o
   1   1  16       99.41       94.15      1.97 o
   2   1  16       61.75       65.80      2.10 o
   3   1  16       38.90       39.45      3.04 o
   4   1  16        9.72        5.92      6.65 o
   0   2  16       28.70       29.44      2.21 o
   1   2  16      133.47      144.79      3.57 o
   2   2  16       28.10       29.05      1.91 o
   3   2  16        7.85        6.87      3.38 o
   4   2  16        5.29        5.64      4.22 o
   0   3  16       34.97       36.07      3.03 o
   1   3  16       54.30       53.75      1.94 o
   2   3  16       63.59       60.26      2.38 o
   3   3  16       12.93        4.96      3.49 o
   4   3  16        0.83       -1.44      4.61 o
   0   4  16      414.77      369.29      8.42 o
   1   4  16      271.93      267.08      5.34 o
   2   4  16       66.22       61.76      3.19 o
   3   4  16        1.63       -3.22      3.22 o
   4   4  16        5.75       -1.40      5.86 o
   0   5  16      180.65      176.85      7.43 o
   1   5  16      396.08      382.60      5.64 o
   2   5  16        0.96       -1.11      1.78 o
   3   5  16       52.78       54.45      9.13 o
   4   5  16        0.16       -4.72      4.72 o
   0   6  16      336.84      309.67      8.27 o
   1   6  16       48.44       42.98      2.45 o
   2   6  16       15.90       18.93      2.35 o
   3   6  16        2.46        3.72      6.17 o
   0   7  16        1.46        3.64      2.62 o
   1   7  16       16.59       17.42      2.61 o
   2   7  16        6.34        9.14      3.36 o
   3   7  16        8.66        9.90      7.38 o
   0   8  16        8.26        6.55      3.31 o
   1   8  16        5.89        5.81      1.98 o
   2   8  16        0.86        1.05      2.63 o
   0   9  16       19.65       26.47      8.23 o
   1   9  16        9.04        9.63      2.94 o
   1   0  17      293.08      297.21      4.49 o
   2   0  17       30.83       28.96      2.71 o
   3   0  17      102.94       98.99      6.05 o
   4   0  17        8.95        8.88      5.94 o
   0   1  17        3.09        4.15      1.14 o
   1   1  17       71.20       70.31      1.83 o
   2   1  17      105.80      100.78      3.05 o
   3   1  17       32.18       34.33      2.98 o
   4   1  17        1.76       -0.56      3.70 o
   0   2  17      141.84      157.85      5.20 o
   1   2  17      265.88      258.92      3.54 o
   2   2  17       41.29       45.18      2.17 o
   3   2  17       16.51       11.33      3.05 o
   4   2  17        4.03       -0.13      3.84 o
   0   3  17      182.93      192.46      5.95 o
   1   3  17       54.63       52.34      1.89 o
   2   3  17       16.32       16.23      1.26 o
   3   3  17        1.12       -2.62      5.46 o
   4   3  17        2.88       -1.34      4.00 o
   0   4  17      238.37      226.95      6.84 o
   1   4  17        3.07        1.67      1.25 o
   2   4  17       11.80       11.37      2.00 o
   3   4  17       73.17       56.44      6.23 o
   4   4  17        6.83        4.01      7.44 o
   0   5  17      403.58      403.40      9.52 o
   1   5  17       33.96       28.60      2.04 o
   2   5  17        9.98        8.02      1.89 o
   3   5  17        9.82        5.98      5.61 o
   0   6  17       12.59       20.78      3.27 o
   1   6  17       29.62       32.64      2.32 o
   2   6  17        8.91        4.73      1.96 o
   3   6  17        3.41        4.32      6.31 o
   0   7  17        1.13        1.84      2.66 o
   1   7  17       31.31       33.09      2.53 o
   2   7  17       26.97       25.24      2.87 o
   3   7  17        4.83        0.87      6.64 o
   0   8  17        7.84        8.52      4.29 o
   1   8  17       11.47       12.30      2.26 o
   2   8  17        4.22        7.12      2.90 o
   0   9  17        1.53        4.33      4.11 o
   1   9  17       19.03       23.66      3.54 o
   0   0  18      298.79      271.53      9.13 o
   1   0  18        2.82        4.96      1.19 o
   2   0  18       14.07       10.58      2.23 o
   3   0  18       39.27       46.36      6.52 o
   4   0  18        0.05       -2.35      5.02 o
   0   1  18       42.69       39.62      2.13 o
   1   1  18      130.88      128.55      2.41 o
   2   1  18      209.73      197.99      4.44 o
   3   1  18        9.45       11.46      2.77 o
   4   1  18        6.89        7.07      4.25 o
   0   2  18      262.76      261.53      5.71 o
   1   2  18      124.79      113.60      2.68 o
   2   2  18      112.53      114.19      2.53 o
   3   2  18        9.57        7.82      2.83 o
   4   2  18        2.10        1.91      4.01 o
   0   3  18       15.52       16.04      2.19 o
   1   3  18       51.17       53.97      2.14 o
   2   3  18      177.66      178.05      3.69 o
   3   3  18        9.97        8.94      3.86 o
   4   3  18        3.41        0.21      4.32 o
   0   4  18        6.26        3.51      2.22 o
   1   4  18       61.20       59.80      2.49 o
   2   4  18      120.11      119.87      4.53 o
   3   4  18        5.04        3.10      5.92 o
   4   4  18        2.55       -1.01      4.62 o
   0   5  18        9.99        8.51      2.69 o
   1   5  18       15.35       13.90      1.80 o
   2   5  18       13.53       13.41      2.23 o
   3   5  18        4.74       -0.91      5.26 o
   0   6  18       62.21       66.56      8.35 o
   1   6  18       67.03       65.32      2.91 o
   2   6  18        1.17        0.83      1.80 o
   3   6  18        2.37        4.41      6.39 o
   0   7  18        0.12        3.18      2.87 o
   1   7  18       15.45       18.27      2.24 o
   2   7  18        2.99        0.89      2.15 o
   0   8  18        0.35        0.95      3.10 o
   1   8  18        3.47        3.38      2.05 o
   2   8  18       16.69       17.11      4.38 o
   0   9  18       53.45       83.92      7.20 o
   1   0  19       60.83       57.59      2.62 o
   2   0  19        2.41        1.35      1.87 o
   3   0  19       70.16       61.29      5.31 o
   4   0  19       18.00       15.88      7.16 o
   0   1  19      154.90      142.18      3.49 o
   1   1  19      139.07      133.42      4.05 o
   2   1  19       48.31       44.59      1.82 o
   3   1  19       10.94        5.20      2.62 o
   4   1  19        4.24        1.16      3.90 o
   0   2  19       12.02       13.49      2.02 o
   1   2  19      221.06      207.45      3.97 o
   2   2  19       10.76       10.31      1.35 o
   3   2  19       18.81       21.94      4.04 o
   4   2  19        5.88        2.10      4.08 o
   0   3  19        2.00       -1.51      1.51 o
   1   3  19      136.52      129.88      3.06 o
   2   3  19       24.09       23.32      2.09 o
   3   3  19        9.50        7.64      3.92 o
   4   3  19        2.20       -5.12      6.74 o
   0   4  19       23.20       20.41      3.10 o
   1   4  19      131.59      128.79      3.72 o
   2   4  19       81.01       95.24      3.93 o
   3   4  19        6.97        4.14      4.12 o
   4   4  19        1.84       -1.78      5.44 o
   0   5  19        2.54        5.16      2.47 o
   1   5  19       55.83       48.33      2.53 o
   2   5  19      104.65      105.23      4.13 o
   3   5  19        2.92       -1.49      5.51 o
   0   6  19       18.01       14.04      3.88 o
   1   6  19       15.56       22.16      2.15 o
   2   6  19       19.58       19.48      2.92 o
   3   6  19        3.24       -5.21      5.21 o
   0   7  19        0.59       -0.20      3.05 o
   1   7  19        0.47        0.55      1.72 o
   2   7  19        2.39       -0.33      2.23 o
   0   8  19        4.53        4.06      5.67 o
   1   8  19        3.00        4.93      2.41 o
   0   0  20       17.45       18.57      3.11 o
   1   0  20       17.90       18.21      1.93 o
   2   0  20        6.00        5.48      2.11 o
   3   0  20        0.91        0.87      4.10 o
   4   0  20        1.44       -2.12      5.03 o
   0   1  20       31.81       37.15      2.63 o
   1   1  20       43.61       47.38      2.06 o
   2   1  20      134.83      140.86      3.06 o
   3   1  20        9.54       11.66      3.03 o
   4   1  20        0.28        2.00      3.93 o
   0   2  20        0.97       -0.59      1.57 o
   1   2  20       86.32       81.01      2.50 o
   2   2  20       64.99       63.15      2.35 o
   3   2  20        9.18        6.46      2.94 o
   4   2  20        8.81        6.72      5.51 o
   0   3  20        1.34        1.88      1.82 o
   1   3  20      213.60      211.54      4.06 o
   2   3  20        3.33        1.64      1.27 o
   3   3  20       63.37       63.44      5.24 o
   4   3  20        2.78        7.47      4.77 o
   0   4  20      133.26      130.30      5.43 o
   1   4  20       76.13       80.49      3.79 o
   2   4  20        9.31        9.19      1.94 o
   3   4  20       11.20        4.37      6.22 o
   0   5  20       37.09       33.44      3.82 o
   1   5  20       37.43       37.79      2.43 o
   2   5  20        5.95        4.94      1.99 o
   3   5  20        2.77        1.06      5.74 o
   0   6  20        9.27        6.15      2.88 o
   1   6  20       37.79       40.77      2.63 o
   2   6  20       22.48       20.32      2.99 o
   3   6  20        5.63       13.64      7.71 o
   0   7  20        4.23        5.26      3.35 o
   1   7  20        4.96        4.06      1.85 o
   2   7  20        1.70        3.09      2.41 o
   0   8  20        1.30        2.37      5.73 o
   1   8  20        7.95        7.16      2.81 o
   1   0  21      166.26      166.29      4.28 o
   2   0  21       85.96       82.96      3.55 o
   3   0  21        5.82        7.48      4.74 o
   4   0  21        0.01        3.10      6.07 o
   0   1  21       56.24       57.67      2.93 o
   1   1  21       65.71       67.72      2.25 o
   2   1  21        1.39        1.28      0.91 o
   3   1  21        8.71        8.97      2.91 o
   4   1  21        0.90        6.72      4.49 o
   0   2  21       57.96       55.99      3.35 o
   1   2  21      137.26      137.67      3.19 o
   2   2  21       20.46       22.53      1.77 o
   3   2  21        7.92        7.85      3.10 o
   4   2  21        7.54       11.83      5.03 o
   0   3  21      374.30      369.42      7.65 o
   1   3  21       52.06       45.94      2.39 o
   2   3  21       47.86       43.38      2.27 o
   3   3  21       17.12       12.69      3.65 o
   0   4  21       31.30       32.99      3.07 o
   1   4  21        0.80        1.90      1.48 o
   2   4  21       61.70       61.25      4.30 o
   3   4  21       16.04       15.64      6.21 o
   0   5  21       32.40       36.79      3.98 o
   1   5  21       28.39       36.07      2.49 o
   2   5  21       10.28        8.84      2.18 o
   3   5  21        0.70        1.77      6.09 o
   0   6  21       13.36        8.28      3.01 o
   1   6  21        6.53        5.98      1.87 o
   2   6  21        2.62        1.29      2.05 o
   0   7  21        2.55       -0.17      3.14 o
   1   7  21        0.63        1.14      1.87 o
   2   7  21       21.98       20.58      5.11 o
   0   8  21        0.04        3.23      5.80 o
   1   8  21        8.78        9.86      2.99 o
   0   0  22        4.52        4.02      2.77 o
   1   0  22       73.37       79.42      3.90 o
   2   0  22       67.92       63.45      5.51 o
   3   0  22        2.01        9.35      5.20 o
   4   0  22        0.96        7.80      6.46 o
   0   1  22      211.15      219.27      5.84 o
   1   1  22       11.82       11.05      1.34 o
   2   1  22        8.12        9.12      1.51 o
   3   1  22       10.07       12.20      4.11 o
   4   1  22        1.99        4.10      5.27 o
   0   2  22      926.62      815.61     11.81 o
   1   2  22       51.77       54.12      2.16 o
   2   2  22        0.76        0.86      1.03 o
   3   2  22        7.81        3.87      3.08 o
   4   2  22        9.71       12.57      5.25 o
   0   3  22        2.39        1.54      1.94 o
   1   3  22       85.79       90.39      3.14 o
   2   3  22       31.37       33.85      1.93 o
   3   3  22        6.23        6.20      3.40 o
   0   4  22       52.49       52.16      3.67 o
   1   4  22       23.95       26.80      2.24 o
   2   4  22        2.48        3.13      1.77 o
   3   4  22       20.82       16.92      4.47 o
   0   5  22       40.46       40.82      5.59 o
   1   5  22       74.42       71.92      3.18 o
   2   5  22        3.71        3.04      2.67 o
   3   5  22        7.61        6.75      6.71 o
   0   6  22       26.98       27.03      4.12 o
   1   6  22       12.77       14.04      2.16 o
   2   6  22       17.29       12.79      2.58 o
   0   7  22        3.50        4.91      3.51 o
   1   7  22        1.57        2.70      1.96 o
   2   7  22       27.04       21.97      3.88 o
   0   8  22        5.41        5.99      6.01 o
   1   0  23       71.65       63.70      3.81 o
   2   0  23        0.00       -0.77      1.54 o
   3   0  23        1.54       -0.55      4.69 o
   4   0  23        4.43        1.99      6.22 o
   0   1  23        8.65        7.05      2.74 o
   1   1  23      283.87      275.57      4.08 o
   2   1  23       12.88       13.66      1.42 o
   3   1  23        2.66        0.38      3.44 o
   0   2  23      260.68      280.24      6.84 o
   1   2  23       11.15        7.67      1.57 o
   2   2  23        2.25       -0.19      1.12 o
   3   2  23        5.52        4.54      3.04 o
   0   3  23       81.22       73.33      3.95 o
   1   3  23       61.52       63.23      2.96 o
   2   3  23       33.18       34.52      1.93 o
   3   3  23       12.55       10.88      3.85 o
   0   4  23       45.44       48.47      5.73 o
   1   4  23       62.15       64.25      3.54 o
   2   4  23        0.09        0.58      1.75 o
   3   4  23        5.32        2.14      4.85 o
   0   5  23        5.11        6.78      3.41 o
   1   5  23        1.40        0.48      1.61 o
   2   5  23       11.77        9.93      2.29 o
   3   5  23        7.40        9.31      5.70 o
   0   6  23       17.35       17.78      3.23 o
   1   6  23       14.21       10.69      2.18 o
   2   6  23        2.43        2.72      2.27 o
   0   7  23        8.77       11.90      4.34 o
   1   7  23        1.03        2.81      2.54 o
   0   0  24      253.57      253.64      9.27 o
   1   0  24        9.20        7.31      1.92 o
   2   0  24       35.53       42.93      2.84 o
   3   0  24       30.24       27.20      7.11 o
   0   1  24       18.43       19.78      2.76 o
   1   1  24       54.64       54.97      2.44 o
   2   1  24       52.58       53.63      2.37 o
   3   1  24        0.93        1.81      3.65 o
   0   2  24      155.51      153.05      6.40 o
   1   2  24       20.10       18.23      1.95 o
   2   2  24       15.09       11.34      1.65 o
   3   2  24       14.23       10.34      4.19 o
   0   3  24        0.21       -0.81      2.11 o
   1   3  24      109.57      107.40      3.32 o
   2   3  24       25.49       28.92      2.26 o
   3   3  24        6.54        6.57      3.83 o
   0   4  24        2.63        1.03      2.52 o
   1   4  24        8.16        9.06      1.91 o
   2   4  24        2.25        3.33      1.40 o
   3   4  24        2.46       -2.99      4.38 o
   0   5  24       11.69       13.19      2.91 o
   1   5  24       13.13       20.11      2.34 o
   2   5  24        3.58        3.59      2.39 o
   0   6  24        5.83        4.46      2.66 o
   1   6  24        8.89        7.63      2.14 o
   2   6  24       34.13       38.85      3.53 o
   0   7  24        5.58        9.22      4.51 o
   1   7  24        2.29        0.36      3.11 o
   1   0  25       59.61       60.75      3.24 o
   2   0  25       19.18       25.87      4.23 o
   3   0  25        5.19        6.99      5.63 o
   0   1  25       11.59        8.64      2.41 o
   1   1  25       14.76       12.51      1.99 o
   2   1  25       60.27       65.93      2.37 o
   3   1  25        8.05        6.32      4.11 o
   0   2  25        0.80        3.52      2.24 o
   1   2  25       96.48       90.17      3.13 o
   2   2  25        5.70        7.52      1.47 o
   3   2  25        2.23       -3.47      3.47 o
   0   3  25      100.36       99.75      4.73 o
   1   3  25       30.10       30.95      2.28 o
   2   3  25       34.18       35.54      2.13 o
   3   3  25        8.92        9.03      6.64 o
   0   4  25        0.86        1.54      2.28 o
   1   4  25        0.95        3.52      1.78 o
   2   4  25       24.71       26.12      3.40 o
   3   4  25        0.56        0.04      6.11 o
   0   5  25        0.23        3.44      2.56 o
   1   5  25        0.04        1.31      1.83 o
   2   5  25       10.92        9.36      2.38 o
   0   6  25        0.11        2.23      2.79 o
   1   6  25        2.58        2.38      1.99 o
   2   6  25       11.85       15.04      3.65 o
   0   7  25        1.16        1.99      4.17 o
   1   7  25        1.11        3.81      3.10 o
   0   0  26       21.87       30.39     10.68 o
   1   0  26       13.35       11.69      2.43 o
   2   0  26       41.37       32.23      2.82 o
   3   0  26       28.75       24.00      7.26 o
   0   1  26        1.99        5.14      2.23 o
   1   1  26        9.83       10.88      1.70 o
   2   1  26       17.89       19.60      1.71 o
   3   1  26        9.62       11.08      4.46 o
   0   2  26        1.77        0.36      2.11 o
   1   2  26       57.67       52.48      2.88 o
   2   2  26       12.02       13.04      1.67 o
   3   2  26        9.05        3.23      6.23 o
   0   3  26       18.18       17.72      2.92 o
   1   3  26        0.48        3.25      1.64 o
   2   3  26       31.51       31.56      2.14 o
   3   3  26        4.96       18.84      7.48 o
   0   4  26        2.32        3.35      2.47 o
   1   4  26       31.75       37.30      3.02 o
   2   4  26       43.64       50.13      5.03 o
   0   5  26        6.55        6.65      2.83 o
   1   5  26        1.97        0.91      1.91 o
   2   5  26        7.72        9.72      2.53 o
   0   6  26        0.21       -1.67      4.65 o
   1   6  26        1.50        4.10      2.91 o
   0   7  26       12.38       13.97      4.74 o
   1   0  27        6.01        1.95      2.28 o
   2   0  27       34.87       37.46      3.06 o
   3   0  27       23.06       21.39      7.29 o
   0   1  27      123.31      104.32      4.88 o
   1   1  27        5.41        7.41      1.72 o
   2   1  27       27.43       23.18      1.94 o
   3   1  27        2.21        2.63      4.04 o
   0   2  27        1.09        2.70      2.51 o
   1   2  27      108.30      105.96      3.50 o
   2   2  27        5.70        5.30      1.56 o
   3   2  27        4.89       11.27      7.28 o
   0   3  27        3.33        2.84      2.35 o
   1   3  27       41.22       45.23      2.70 o
   2   3  27       20.92       22.56      2.01 o
   0   4  27        1.59        3.43      2.51 o
   1   4  27        7.12       10.95      2.07 o
   2   4  27        7.33        8.14      2.60 o
   0   5  27        3.90        6.25      2.94 o
   1   5  27       24.90       33.79      2.66 o
   2   5  27       10.60       16.91      4.41 o
   0   6  27        4.48       10.05      9.08 o
   1   6  27        0.72       -1.56      2.87 o
   0   0  28        1.57        0.74      3.23 o
   1   0  28       16.99       18.99      3.01 o
   2   0  28        0.06        1.12      2.09 o
   3   0  28       23.98       24.03      7.73 o
   0   1  28        0.24        0.33      2.29 o
   1   1  28        9.16        7.83      1.75 o
   2   1  28       30.79       37.93      2.29 o
   3   1  28        9.81        3.68      5.98 o
   0   2  28        0.05       -0.07      2.28 o
   1   2  28       32.61       30.16      2.40 o
   2   2  28        3.50        4.91      1.62 o
   0   3  28       45.25       39.57      3.92 o
   1   3  28        5.81        4.36      1.85 o
   2   3  28        5.81        5.61      1.72 o
   0   4  28       12.48       10.31      3.05 o
   1   4  28       12.55        9.98      2.49 o
   2   4  28       13.93       14.06      2.75 o
   0   5  28       45.06       53.20      7.20 o
   1   5  28       12.82       21.36      4.25 o
   0   6  28        4.23        9.30      4.33 o
   1   0  29       21.34       24.29      3.30 o
   2   0  29        2.70       -2.35      2.47 o
   0   1  29        1.49        4.85      2.62 o
   1   1  29        1.30        3.42      1.78 o
   2   1  29       20.07       21.69      2.02 o
   0   2  29        9.13       13.77      3.20 o
   1   2  29        1.96        2.60      1.71 o
   2   2  29       13.32       10.84      1.80 o
   0   3  29       13.39       11.46      4.09 o
   1   3  29       11.05       11.29      2.15 o
   2   3  29        4.89        4.47      2.25 o
   0   4  29      102.47      114.65     11.01 o
   1   4  29        7.35        5.75      2.03 o
   2   4  29        1.54        4.91      2.87 o
   0   5  29        5.55        8.80      4.14 o
   1   5  29        1.87        0.23      2.70 o
   0   0  30        0.41        3.63      3.78 o
   1   0  30        1.54        1.29      2.52 o
   2   0  30        6.25        5.85      2.79 o
   0   1  30        6.71        4.57      2.70 o
   1   1  30        9.74       12.11      2.15 o
   2   1  30        7.54        6.37      1.82 o
   0   2  30        3.17        5.24      2.81 o
   1   2  30        5.79        8.00      2.10 o
   2   2  30       13.84       15.00      1.95 o
   0   3  30       21.50       22.61      3.58 o
   1   3  30        4.96        8.65      2.30 o
   2   3  30       11.56       13.24      2.15 o
   0   4  30        1.09        4.81      4.22 o
   1   4  30        8.86        7.44      2.97 o
   0   5  30        9.78        8.75      4.26 o
   1   0  31        0.26       -2.41      2.50 o
   2   0  31        0.04        1.93      2.70 o
   0   1  31       11.08       15.53      3.29 o
   1   1  31        0.33        0.40      1.89 o
   2   1  31        0.88        1.24      1.93 o
   0   2  31        0.00        0.22      2.81 o
   1   2  31        5.05        6.63      2.09 o
   2   2  31        2.08        0.93      1.82 o
   0   3  31        0.22        2.84      3.82 o
   1   3  31        8.32       10.55      2.94 o
   0   4  31        5.97        2.29      4.15 o
   1   4  31       31.91       31.81      3.82 o
   0   0  32       36.88       38.07      5.83 o
   1   0  32       13.03       17.27      4.85 o
   2   0  32        8.07       10.32      5.10 o
   0   1  32        7.76        5.37      2.98 o
   1   1  32        6.80        9.13      3.04 o
   0   2  32       25.86       28.46      8.38 o
   1   2  32        4.12        7.01      2.96 o
   0   3  32        4.34        4.32      4.06 o
   1   3  32        2.43        1.88      2.83 o
   0   4  32        0.50        1.17      4.31 o
   1   0  33        0.27        5.45      3.96 o
   0   1  33        0.02        4.38      7.89 o
   1   1  33        0.67        1.57      2.83 o
   0   2  33        0.25        2.33      4.08 o
   1   2  33       11.95       10.24      3.15 o
   0   3  33        5.64        9.19      9.16 o
   0   0  34        0.49        5.44      6.27 o
   0   1  34        5.77        8.15      4.56 o
 
